# Supplementary material for: A new method for ranking q-rung ortho-pair fuzzy numbers and application
Source: PLoS One. 2025 Jul 11;20(7):e0327395. doi: 10.1371/journal.pone.0327395 (PMC12251350; doi:10.1371/journal.pone.0327395)
Supplement: S1 Data — (ZIP) [file pone.0327395.s001.zip]

Archive with 4 entries (3 files):
- data/
- data/data.xlsx
- data/Fig1.opju
- data/fig3-4.m
