# Supplementary material for: A new method for ranking q-rung ortho-pair fuzzy numbers and application
Source: PLoS One. 2025 Jul 11;20(7):e0327395. doi: 10.1371/journal.pone.0327395 (PMC12251350; doi:10.1371/journal.pone.0327395)
Supplement: S1 Data — (ZIP) [file pone.0327395.s001.zip › data/fig3-4.m]

% 定义u和v的范围
u = linspace(0, 1, 100);   % u从0到1
v = linspace(0, 1, 100);   % v从0到1
[u, v] = meshgrid(u, v);   % 创建u和v的网格

% 定义参数λ（你可以修改λ的值）
lambda = 0.5;  % λ的示例值（和之前的'a'相同）

% 定义参数q（代替n）
q = 3;  % q的示例值，你可以更改这个值

% 定义参数α（你可以修改α的值）
alpha = 2;  % α的示例值（根据需要调整）

% 定义参数p（用于S3）
p = 2;  % p的示例值，你可以更改这个值

% 函数S1 = u^q - v^q
S1 = u.^q - v.^q;

% 函数S2 = u^q - v^q + (e^(u^q - v^q)/(1 + e^(u^q - v^q)) - 1/2) * (1 - u.^q - v.^q)
S2 = u.^q - v.^q + (exp(u.^q - v.^q) ./ (1 + exp(u.^q - v.^q)) - 1/2) .* (1 - u.^q - v.^q);

% 函数S3 = (1/2 (|u - 0|^p + |v - 1|^p))^(1/p) / ((1/2 (|u - 0|^p + |v - 1|^p))^(1/p) + (1/2 (|u - 1|^p + |v - 0|^p))^(1/p))
S3 = ( (1/2 * (abs(u - 0).^p + abs(v - 1).^p)).^(1/p) ) ./ ...
     ( (1/2 * (abs(u - 0).^p + abs(v - 1).^p)).^(1/p) + (1/2 * (abs(u - 1).^p + abs(v - 0).^p)).^(1/p) );

% 函数S4 = 1/2 * (1 - u^q - v^q)
S4 = 1/2 * (1 - u.^q - v.^q);

% 函数S5 = (2 + u^q - v^q) / ((2 - u^q + v^q) * (2 - u^q - v^q))
S5 = (2 + u.^q - v.^q) ./ ((2 - u.^q + v.^q) .* (2 - u.^q - v.^q));

% 函数S6 = (u^q - 2*v.^q - 1) / 3 + λ / 3 * (u^q + v^q + 2)
S6 = (u.^q - 2*v.^q - 1) / 3 + lambda / 3 * (u.^q + v.^q + 2);

% 函数S7 = (u^q - v^q) - log(2 - u^q - v^q)
S7 = (u.^q - v.^q) - log(2 - u.^q - v.^q);

% 函数S8 = (1 - λ) * u^q + λ * (1 - v^q)
S8 = (1 - lambda) * u.^q + lambda * (1 - v.^q);

% 新的函数S
S = u.^q +exp(-v.^q);

% 创建图形窗口用于子图
figure;

% 绘制S1
subplot(3, 3, 1);  % 3行3列，第1个位置
scatter3(u(:), v(:), S1(:), 10, S1(:), 'filled'); % 用相同的函数值标记点
highlight_repeated_points(S1(:), u, v);  % 高亮显示S1中重复的点
xlabel('u');
ylabel('v');
zlabel('S1');
title('The image of S1 and the repeated points.');
colorbar;
colormap jet; % 应用颜色图
hold off;

% 绘制S2
subplot(3, 3, 2);  % 3行3列，第2个位置
scatter3(u(:), v(:), S2(:), 10, S2(:), 'filled'); % 用相同的函数值标记点
highlight_repeated_points(S2(:), u, v);  % 高亮显示S2中重复的点
xlabel('u');
ylabel('v');
zlabel('S2');
title('The image of S2 and the repeated points.');
colorbar;
colormap jet; % 应用颜色图
hold off;

% 绘制S3
subplot(3, 3, 3);  % 3行3列，第3个位置
scatter3(u(:), v(:), S3(:), 10, S3(:), 'filled'); % 用相同的函数值标记点
highlight_repeated_points(S3(:), u, v);  % 高亮显示S3中重复的点
xlabel('u');
ylabel('v');
zlabel('S3');
title('The image of S3 and the repeated points.');
colorbar;
colormap jet; % 应用颜色图
hold off;

% 绘制S4
subplot(3, 3, 4);  % 3行3列，第4个位置
scatter3(u(:), v(:), S4(:), 10, S4(:), 'filled'); % 用相同的函数值标记点
highlight_repeated_points(S4(:), u, v);  % 高亮显示S4中重复的点
xlabel('u');
ylabel('v');
zlabel('S4');
title('The image of S4 and the repeated points.');
colorbar;
colormap jet; % 应用颜色图
hold off;

% 绘制S5
subplot(3, 3, 5);  % 3行3列，第5个位置
scatter3(u(:), v(:), S5(:), 10, S5(:), 'filled'); % 用相同的函数值标记点
highlight_repeated_points(S5(:), u, v);  % 高亮显示S5中重复的点
xlabel('u');
ylabel('v');
zlabel('S5 ');
title('The image of S5 and the repeated points.');
colorbar;
colormap jet; % 应用颜色图
hold off;

% 绘制S6
subplot(3, 3, 6);  % 3行3列，第6个位置
scatter3(u(:), v(:), S6(:), 10, S6(:), 'filled'); % 用相同的函数值标记点
highlight_repeated_points(S6(:), u, v);  % 高亮显示S6中重复的点
xlabel('u');
ylabel('v');
zlabel('S6 ');
title('The image of S6 and the repeated points.');
colorbar;
colormap jet; % 应用颜色图
hold off;

% 绘制S7
subplot(3, 3, 7);  % 3行3列，第7个位置
scatter3(u(:), v(:), S7(:), 10, S7(:), 'filled'); % 用相同的函数值标记点
highlight_repeated_points(S7(:), u, v);  % 高亮显示S7中重复的点
xlabel('u');
ylabel('v');
zlabel('S7 ');
title('The image of S7 and the repeated points.');
colorbar;
colormap jet; % 应用颜色图
hold off;

% 绘制S8
subplot(3, 3, 8);  % 3行3列，第8个位置
scatter3(u(:), v(:), S8(:), 10, S8(:), 'filled'); % 用相同的函数值标记点
highlight_repeated_points(S8(:), u, v);  % 高亮显示S8中重复的点
xlabel('u');
ylabel('v');
zlabel('S8');
title('The image of S8 and the repeated points.');
colorbar;
colormap jet; % 应用颜色图
hold off;

% 绘制S
subplot(3, 3, 9);  % 3行3列，第9个位置
scatter3(u(:), v(:), S(:), 10, S(:), 'filled'); % 用相同的函数值标记点
highlight_repeated_points(S(:), u, v);  % 高亮显示S中重复的点
xlabel('u');
ylabel('v');
zlabel('S');
title('The image of S and the repeated points.');
colorbar;
colormap jet; % 应用颜色图
hold off;

% 高亮显示重复函数值的函数
function highlight_repeated_points(func_vals, u, v)
    [unique_vals, ~, idx] = unique(func_vals);   % 查找唯一值
    counts = histcounts(idx, numel(unique_vals)); % 计算每个唯一值的出现次数
    repeated_vals = unique_vals(counts > 1);      % 找到重复的值
    hold on;
    for i = 1:length(repeated_vals)
        % 查找函数值等于重复值的索引
        ind = find(func_vals == repeated_vals(i));
        % 用较大的标记尺寸和不同的颜色绘制重复点
        scatter3(u(ind), v(ind), func_vals(ind), 50, 'filled', 'MarkerFaceColor', 'r');
    end
    hold off;
end
